# Supplementary material for: What internet- and mobile-based interventions are currently available for adults with overweight or obesity experiencing symptoms of depression? A systematic review
Source: Int J Obes (Lond). 2024 Oct 21;49(1):63–75. doi: 10.1038/s41366-024-01654-9 (PMC11683006; doi:10.1038/s41366-024-01654-9)
Supplement: Supplementary file 2 — Data Extraction Form [file 41366_2024_1654_MOESM2_ESM.xlsx]

## Sheet: Data extraction table
First author	Year of publication	Titel	Language of publication	Sample size & population	Recruitment strategy	Inclusion criteria	Exclusion criteria	Classification of obesity levels	Assessment of depression	Assessment of concurring conditions (comorbidities, pharmaco- or psychotherapy)	Intervention (duration)	Intervention (description)	control group condition	If done: duration follow-up	follow-up assessments	Mean age (+ range)	Gender distribution	Baseline Mean of BMI (+ range)	Baseline Mean depression (+ range)	Country/ Continent	Randomization yes/no	Study limitations	Results/effectiveness of reducing depressive symptoms	Results/effectiveness of reducing weight	Results/effectiveness of secondary mental outcomes	Decision AS	Decision KS	Decision final	Reason
Abedishargh, Najme	2021	Effectiveness of Internet-based Cognitive Behavioral Therapy in Weight Loss, Stress, Anxiety, and Depression via Virtual Group Therapy	english	90 woman with overweight/obesity	Neyshabur city (Iran) in 2019 - 2020; no further information about recruitment setting	• BMI≥ 25 • age of 18 to 50 • at least a high school diploma fluency in Persian • internet access, and knowing how to use it.	• menopause or pregnancy, breastfeeding • psychosis, bipolar disorder based on SCID-V (the first meeting was face-to-face) • no specific diseases including diabetes, thyroid, cancer, cardiovascular disease • and not taking psychotropic drugs or drugs that affected weight • absence from more than three sessions • a distorted questionnaire.	The BMI (kg/m2) was calculated by dividing weight in kilograms by height in meters squared using a calculator. The World Health Organization suggestions for Asian populations were used to categorize individuals into five BMI groups: (1) < 18.5 kg/m2 (underweight) (2) 18.5 - 22.9 kg/m2 (normal) (3) 23.0 - 24.9 kg/m2 (overweight) (4) 25.0 - 29.9 kg/m2 (class I obese) (5) ≥ 30 kg/m2 (class II obese)	Participants were assessed before and after stimulation with the Depression Anxiety Stress Scale (DASS) and BMI. Each item is scored based on four options ranging from 0 (does not apply to meat all) to 3 (absolutely applies to me). Three subscales of depression, anxiety, and stress are measured by seven different items based on the Likert scale. The minimum and maximumscores in each subscale are …	No information	42 two-hour sessions? No exact information	Sessions were designed based on Judith Beck’s CBT for weight loss plan in 42 two-hour sessions and implemented by a Ph.D. student in clinical psychology who had completed a CBT training course. Two WhatsApp groups were created with the name of weight loss (30 people in the ICBT group and 30 people in the WL group). An audio file of the content of each session and relative assignments was recorded…	Treatment As Usual (TAU): The TAU group underwent a specific diet under the supervision of a nutritionist in a weekly manner Waitlist-group: The WL group did not receive any treatment.	no follow-up	/	18–50 years (no range)	all women	ICBT 30.78±1.42 WL 30.27± 1.11 TAU 31.17±0.84	ICBT: 15.60±1.05 WL: 13.12±0.91 TAU: 16.70±1.33	Iran/Asien	yes: • simple randomization using a random number table • data analysts and evaluators were blind to the treatments during the trial • single-phase, single-center, and double-blinded	• selfreport tool of the questionnaire • sample size was limited to Neishabour city • implementation coincided with the outbreak of Corona virus • In the participant selection phase, a number of individuals withdrew from the study despite their desire to participate in treatment due to concerns about using or connecting to the internet • It was not possible to control some variables, including th…	There was also a decrease in the mean scores of stress, anxiety, and depression in the ICBT group, but this decrease was not significant. The difference was not significant in depression [F (72, 2) = 0.06, P = 0.93; Partial η2 = 0.002]	Decrease in BMI scores in the ICBT and TAU groups in the posttest compared to the pretest, while this decrease was not seen in the WL group. The ANCOVA results showed a significant difference in the BMI scores at the posttest between the ICBT group and the TAU and WL groups after adjustment for pretest scores [F (72, 2) = 15.54, P < 0.0005; Partialη2 = 0.30]; The mean BMI was 29.98 in the ICBT gr…	There was also a decrease in the mean scores of stress, anxiety, and depression in the ICBT group, but this decrease was not significant. The difference was not significant in the variables of stress [F (72, 2) = 0.47, P = 0.63; Partialη2 = 0.01], anxiety [F (72, 2) = 0.49, P = 0.61; Partialη2 = 0.01], and depression [F (72, 2) = 0.06, P = 0.93; Partialη2 = 0.002]	uncertain	out	out	5a = Intervention: no significant mental health focus
Barnes, Rachel D.	2014	A Randomized Controlled Trial Comparing Scalable Weight Loss Treatments in Primary Care	english	89 overweight/obese patients, with and without binge eating disorder	They were recruited through Primary care provider referrals and flyers placed in waiting/patient rooms.	• > 18–65 years (ist ≥ gemeint?) • overweight and obese with BMI ≥ 25 and ≥ 55 • recuritment in adults receiving primary care services at an urban university-based medical healthcare center via referrals and flyers placed in waiting/patient room • regular internet and telephone access.	• severe psychiatric problems (e.g., schizophrenia) • severe medical problems (e.g., cardiac disease) • pregnancy/ breastfeeding • uncontrolled liver, thyroid disease, hypertension, or diabetes • Physical Activity Readiness Questionnaire (PAR-Q) was used to exclude individuals with cardiovascular problems, chest pains, and unexplained/frequency dizziness • Primary care provider consent was requir…	Weight was measured using a large capacity digital scale. Eating Disorder Examination (EDE)	Beck Depression Inventory (BDI)	The Physical Activity Readiness Questionnaire (PAR-Q) was used to exclude individuals with cardiovascular problems, chest pains, and unexplained/frequency dizziness and PC provider consent was required if patients endorsed high blood pressure, physical conditions that may prohibit physical activity, or infrequent/explainable dizziness.	12 weeks	Motivational Interviewing and Internet Condition (MIC): • five-session, manualized, 12-week intervention • included guidelines to help medical assistents flexibly apply Motivational interviewing with strategies to motivate patients for weight-related behavior change and allowed focus on BED as needed. • initial 60-minute in-person individual session, which consisted of 40 minutes of MI focused on…	1. Nutrition Psychoeducation and Internet Condition (NPC) was designed as a five-session psychoeducation only, attention-control. The sessions provided basic nutritional information based on the recommendations of the American Heart Association and United States Department of Agriculture and allowed patients to ask questions to better understand the material. NPC participants received the same ma…	• post-treatment (week 12) • 3-month follow-up (week 24)	same as baseline and post-intervention • The Eating Disorder Examination (EDE) • The Beck Depression Inventory (BDI) • The Autonomous Motivation (AM)	47.9 years (SD=10.5, range 22-65)	76.4% (n=68) were female	a mean BMI of 35.3 kg/m2 (SD=7.0)	7.8 (SD 6.5)	USA?	yes: • Participants were randomly assigned, stratified by BED diagnosis, to one of three conditions.	• While the inclusion/exclusion criteria were meant to mimic typical Primary care patients, results may not generalize to non-treatment seeking populations or to patients with significant psychological and physical comorbidities. • Usual care patients were proscribed from starting structured/commercial weight loss programs, however, research indicates low primary care provider referrals to such p…	• BDI time-by-condition interaction was significant. • A follow-up ANCOVA (controlling for baseline BDI) examining post-treatment assessment BDI was significant, F(2,85)=3.60, p=.032, partial eta2=.078. • LSD post-hoc analyses showed that NPC BDI scores at post-treatment assessment were significantly lower when compared to UC (p=0.009) but not MIC (p=0.195). • There were no significant difference…	• The one-way ANOVA examining percent weight loss from baseline to post-treatment was significant, F(2,86)=4.52, p=.014 • LSD post-hocs revealed NPC lost significantly more weight than UC (p=.004) but not MIC (p=.318). The difference between MIC and UC approached significance (p=.053). • The one-way ANOVA examining percent weight loss from baseline to 3-month follow-up assessment was similar, F(2…	There were significant decreases in disordered eating symptoms (EDE-Global) and motivation (AM) scores overtime, the time-by-condition interactions were not significant.	uncertain	out	out	5a = Intervention: no significant mental health focus
Chrysi, Maria S.	2023	A modern web-based health promotion program for patients in Greece with diabetes 2 and obesity: an interventional study	english	72 patients with obesity or type 2 diabetes	• recruited at the Endocrine Unit of the Department during 2019–2020	• age 18–60 years • either obesity or diabetes type 2 • Possession of a smart phone and internet access was essential for their inclusion in the protocol	• severe mental diseases • severe commodities like cancer, or renal failure	calculation of BMI, current and mean waist circumference	Hospital Anxiety and Depression Scale (HADS)	• glycosylated hemoglobin, blood pressure, cholesterol • questionaries concerning quality of life, attitudes and beliefs, knowledge about their condition, and other general questions to establish a baseline (demographic characteristics, internet use, everyday activities, etc.)	6 months	• Participants were instructed to log on 1–2 times a week for 5–15 min, with the understanding that the research team would be monitoring their activities. • The website included two knowledge games: “i play 4 health” and “i play 2 learn”. The first game was simply answering questions, while the second one added a competitive element among the other participants. For the purposes of the study a w…	traditional health promotion model was followed: • Printed materials were sent every 3 months • in small groups 4 lectures was given at 6th months of the intervention • The clinic’s medical staff performed the lectures, which were approximately 45 min long and included general epidemiological information about diabetes and obesity and the importance of a healthy lifestyle.	12 months after recruitment (6 month after intervention)	same questionnaires as baseline and post-intervention	42.7 (13.5)	women = 66,7 % men = 33.3 %	no information	3.97 (2.89)	Greece, Europe	yes: • randomization was based on the order of the appointments, with the odd numbers being assigned to the control group and the evens to the intervention group (36 in control and 36 in the intervention groups)	• limited sample size, limited depth of information, and possible misunderstandings or interpretation errors from the participants, mainly due to language barriers • self-report bias. Questionnaires rely on self-reported data, and sometimes the participants may not always be honest or accurate in their responses. In addition, they may be influenced by social desirability bias or other factors aff…	Depression was decreased in both groups	weight change was not assessed Both study groups had a significant increase in knowledge score on diabetes (Control group:3,24, Intervention group 11,88 p < 0,001) and obesity (Control group:4,9, Intervention group 51,63 p < 0,001) along with a positive attitude score towards fighting obesity (Control group: 1,8, Intervention group 13,6 p < 0,001). Still, the overall change was more remarkable fo…	• Anxiety was decreased only in the intervention group • Analysis for QOL during follow up showed that Physical health and Level of Independence was improved in both study groups but the degree of improvement was greater in the intervention group. • Psychological Health and Spirituality was improved only in the intervention group, which had better scores at both 6 and 12 months in comparison to c…	out	out	out	5a = Intervention: no significant mental health focus
Drew, Ryan J.	2022	Behavioral and Cognitive Outcomes of an Online Weight Loss Program for Men With Low Mood: A Randomized Controlled Trial	english	125 men	• university media release that was featured in serveral local news sources (e.g. radio and newspaper) • contacting male-dominated buisnesses and organizations in the region (e.g., local governments and Men´s Shed) • paid online advertising (e.g., Facebook)	• 18-70 years BMI 25-42 • mild or greater depressive symptoms	• PHQ <5 • BMI >42 and <25 • Recent weight loss • medical clearance if they could exercise safely/no serious health concerns	• Weight was measured in light clothing, without shoes on a digital scale to 0.01 kg • BMI ranges: Overweight (25-29.9) Obese I (30-34.9) Obese II (35-39.9) Obese III (40-44.9)	Depressive symptoms were assessed using the PHQ-9 depression scale • continously in linear mixed models • mild depression 5-9 • moderate-to-severe depression 10+	• Physical activity: accelerometer data • Sleep quality: Pittsburg Sleep Quality Index (PSQI) • Diet: Australian Eating Survey (AES) • Portion Size: Dietary Questionnaire for Epidemiological Studies Version2 (DQES v2) • Risky alkohol Consumption: Alcohol Use Disorders Identification Test (AUDIT) • Cognitive Flexibility Inventory (CFI) • Behavioral Activation for Depression Scale-Short-Form (BADS-…	3-month	The SHED-IT-Recharge intervention group: The 3-month SHED-IT-Recharge program was based on the SHED-IT Weight Loss Programm for Men, wich has extensive testing in previous RCT´s in men. To assist men make sustained lifestyle changes, the program incorporated a range of behavioral change techniques targeting the key cognitions identified in SCT (e.g., self efficacy, perceived barriers, goal settin…	Wait-List control Group, wo did not receive any intervention materials until after the 6-months assessment.	Measures at baseline, 3-months, 6-months = follow up 3 months after intervention	same as BL and post-intervention (except of PHQ-9 - depression!!!)	48.4 years (SD= 11.7) IG: 47.2 (11.7) KG: 49.7 (11.6) Range 18-70 years	all men	Weight Mean = 103.8 (15.8) kg total: overweight: n=36 (29%) obese I: n=61 (49%) obese II+III: n=28 (22%)	Total: PHQ-9 M=9.2 (SD 4.1) 58% mild depression 42% moderate-to-severe depression	New South Wales, Australia	yes: • after baseline assessment, men were randomized in a 1:1 ratio • allocation sequence was generated by an external statistician using a computer-based random number-producing algorithm in randomly varied block lengths • assessor-blinded • Randomization was stratified by baseline BMI, depressive symptoms, and anti-depressant medication status	• It was powered a priori to detect changes in weight and depressive symptoms, rather tham health behaviors or cognitive outcomes. As such, these exploratory results should be considered as suggestive and treated with caution before they are subject to pre-spectified hypotheses-testing and replicated in specially powered trials. • Although the intervention was tailored for men, there are many div…	just collected Data from BMI in baseline --> there was no assessment of depression post-intervention or follow-up! Depression only control variable psychological outcomes were perceived global physical self-worth and perceived physical strength, cognitive flexibility, behavioral activation and mindful attention	no information about BMI change At post-test, small-to-medium group-by-time intervention effects were detected for energy intake (d=0.4), portion size (d=0.4), energy-dense, nutrient-poor foods (d=0.3) and risky alcohol consumption (d=04). Increase in knowledge score on diabetes (Control group:3,24, Intervention group 11,88 p < 0,001) and obesity (Control group:4,9, Intervention group 51,63 p < 0…	small to medium group-by-time intervention effects were also seen for cignitive flexibility (d = 0.3) and behavioral activation (d = 0.4) at pos-test, only cognitive flexibilityx was still evident for mindful attention at post-test or follow-up (both = <0.1)	uncertain	out	out	5a = Intervention: no significant mental health focus
Drew, Ryan J.	2022	Mechanismus of an eHealth program targeting depression in men with overweight or obesity: A randomsied trial	english	125 men	In August 2019, 125 men were recruited from the Hunter Region of New South Wales, Australia <-- no more information (published elsewhere)	• 18-70 years • BMI 25-42 • mild or greater depressiv symptoms using the validated 9-item PHQ-9 (PHQ ≥ 5)	/	continously for analyses overweight 25-29.9 obesity 30-<42	PHQ-9: "typical epressive symptoms" = minimal (<4) mild depression (5-9) moderate-to-serve-depression (10+) 22-item Male Depression Risk Scale (MDRS-22) = "masculine depresive symptomes" --> higher scores indicating a greater risk of externalising depressive symptoms	• anti-depressant medication status (currently taking/ not currently taking) • Physical activity: accelerometer data • Sleep quality: Pittsburg Sleep Quality Index (PSQI) • Diet: Australian Eating Survey (AES) • Risky alkohol Consumption: Alcohol Use Disorders Identification Test (AUDIT) • Cognitive Flexibility Inventory (CFI) • Behavioral Activation for Depression Scale-Short-Form (BADS-SF) • Mi…	3-months	The SHED-IT-Recharge intervention group: The 3-month SHED-IT-Recharge program was based on the SHED-IT Weight Loss Programm for Men, wich has extensive testing in previous RCT´s in men. To assist men make sustained lifestyle changes, the program incorporated a range of behavioral change techniques targeting the key cognitions identified in SCT (e.g., self efficacy, perceived barriers, goal settin…	Wait-List control Group, wo did not receive any intervention materials until after the 6-months assessment.	Measures at baseline, 3-months, 6-months = follow up 3 months after intervention	same as BL and post-intervention	48.4 (SD 11.7) years	all men	Weight Mean = 103.8 (15.8) kg; Mean BMI = 32.6 (4.1) based on BMI 71 % of the sample had obesity at baseline	PSQ: 9.3 (SD 4.1) 8 % of men classified having mild depression (PHQ 5 score: 5 - 9) 42 % in the moderate-to-serve range (PHQ score: 10-27)	New South Wales, Australia	yes: • after baseline assessment, men were randomized • allocation sequences (1:1 ratio) were generated by an independent statistician using a computer-based random number-producing algorithm • assessor-blinded • Randomization was stratified by baseline BMI, depressive symptoms, and anti-depressant medication status	• The current study only had power to detect moderate-to-large effects, so subtle effects were not able to detect. Also there was no adequate power to conduct a multiple mediation analysis. • For logistical reasons men´s depression status was determined using self-reported measures of depressive disorders and the MDRS-22 is valid for assessing domain reflecting a potential male-type-depression, i…	• The intervention effect on both PHQ-9 and MDRS-22 scores depressive symptomes at 6-months was significantly mediated by changes in MVPA (moderate and vigorous physical activity), energy dense nutrition-poor foods, cognitive flexibility and behavioral activation. • In addition, changes in sleep quality mediated improvements in MDRS-22 scores. • No mediation effects were observed for light physic…	not measured/analyzed	• The intervention effect on both PHQ-9 and MDRS-22 scores depressive symptomes at 6-months was significantly mediated by changes in MVPA (moderate and vigorous physical activity), energy dense nutrition-poor foods, cognitive flexibility and behavioral activation.	out	out	out	5a = Intervention: no significant mental health focus
Fang, Yi‑Ya	2023	Effect of a novel telehealth device for dietary cognitive behavioral intervention in overweight or obesity care	english	20 adults 30–60 years with overweight (Pilot study)	Recruitment advertisements were released through the hospital intranet system to all employees.	• age 30 and 60 years • BMI ≥ 25	• major neuropsychiatric comorbidities (schizophrenia, major depressive disorders, stroke, epilepsy, and Parkinson’s disease)	Measures of body composition included body weight, BMI, muscle mass, fat mass, body fat percentage, and visceral fat area were obtained using the InBody 770 --> utilizes hand-to-foot bioelectrical impedance analysis to send alternating currents of different frequencies through the body and combines the impedance values and inputs of age, sex, and body height to predict body compositions.	The five-item Brief Symptom Rating Scale (BSRS-5) and Chinese version of Beck Depression Inventory II (BDI-II)	• Quality-of-Life scale (WHOQOL-BREF)- Taiwan version	60 days (Cross-over-intervention, change after 30 days from intervention A-->B and B-->A)	CogniNU App (previously called CogniAI) was developed to provide a more comprehensive program for individual with overweight or obesity <-- integrates three disciplines: • CBT modified from a 42-day-weight-loss-program (digital program that contains concept of cognitive behavioral therapy (CBT) to help users identify unhealthy eating habits and behaviors and build knowledge about healthy eating, …	life as usual	After 30 days of intervention, all participants were switched to the opposite group in a crossover manner for the following 30-day intervention (period 2). All participants were evaluated at baseline, before crossover (day 30), and afer all interventions (day 60) --> d.h. kein eigentliches Follow-Up, 2. Messung kann als Post-Intervention-Messung betrachtet werden	/	total: 42 (36–47.5)	total: Female: 75%	total: 27.9 (25.9–33.3)	total: 8 (3–13.5)	Taiwan	yes: •all eligible participants were randomly assigned (1:1) to the control-first group or intervention-first group accordingly to their order of entry into the study. • Randomization with Crossover after 30 days.	• since this was a pilot study, the sample size was small. • The participants were hard to be invited during harsh COVID-19 pandemic, especially within hospital setting in Taiwan at that time. • the participants were all recruited from the same hospital with similar sociodemographic background and were all relatively healthy adults without systemic chronic disease or major mental illness.	In control-frst group, there was no significant change in eating behaviors, mood, sleep quality, physical activity, and quality of life between control period and intervention period. --> No signifcant result in Comparisons of outcomes in the integrated groups as App intervention and Life as usual in BSRS-5 (p-value = 0.48) and BDI (p-value = 0.35)	As for the control-frst group, the changes in body weight (kg) in the two periods were also significantly different (− 0.6 kg in the intervention period vs.+0.8 kg in the control period, p=0.02); the same results were also observed on body weight change percentage (%) (− 0.6% in the intervention period vs.+0.7% in the control period, p=0.02). No significant change in BMI. A decreasing trend of bo…		in	out	out	5a = Intervention: no significant mental health focus
Heriseanu, Andreea I.	2023	The impact of obesity and overweight on response to internetdelivered cognitive behavioural therapy for adults with chronic health conditions	english	The current study used a subsample of participants (N = 234) from a previous large RCT (N= 676)	This data was only collected in the later phases of the trial, following feedback from trial participants in earlier phases, indicating that weight may be contributing to their adjustment difficulties - no more information about recruitment setting in this paper	(1) aged 18 years or older (2) living in Australia (3) self-reported a diagnosis of a chronic physical health condition (4) self-reported that their health condition impacted their emotional wellbeing and quality of life.	• very severe symptoms of depression (>24 on the PHQ-9) • if they reported acute suicidality or a recent history of attempted suicide.	• Participants were asked to self-report their height in cm and their weight in kg • BMI was categorised into three ranges: •• underweight and healthy weight (BMI < 25) •• overweight (25≤ BMI < 30) •• obesity (BMI ≥ 30).	• Patient Health Questionnaire 9-item (PHQ-9) • Scores range from 0 to 27 with higher scores indicating higher depression severity.	• Weight impact. A single question was asked regarding perceived impact of weight on health: “Is your weight an issue for you in terms of your physical or mental health?” with “No”, “Yes” and “Unsure” as possible responses	8 weeks	iCBTbased program: The Chronic Conditions Course is a remotely delivered intervention aiming to promote adjustment to chronic health conditions. It is based on CBT and transdiagnostic principles and was designed to deliver psychoeducation and self-management skills to adults with a broad range of health conditions. It consisted of five core modules delivered sequentially across eight weeks, with …	waitlist control, with control participants crossing over to the iCBT-based program at the conclusion of the 8-week waitlist phase, and completing the same measures at the same time points as the participants in the treatment group.	3-month follow-up after treatment	no information	48.32 years	female = 86.8 % male = 13,2 %	• Overall: 30.43, CI [29.37, 31.50] • Overweight: 27.35, CI [27.03, 27.67] • Obesity: 37.32 CI [35.97, 38.68]	• Overall: 12.18 (0.19) • Overweight: 12.07. (0.34) • Obesity: 12.72 (0.35)	Australia	yes: Two-arm RCT design comparing the iCBTbased program versus waitlist control	• categories based on BMI, which is an imperfect measure of both adiposity and health • BMI and perception of weight data was only collected in later phases of the trial, which precluded the inclusion of all participants from the original trial, and only at pre-treatment and 3-month follow-up, due to participant burden considerations. • no information was collected on participant activities (e.g.…	From pre- to post-treatment, participants with obesity had an equivalent percentage of symptom change for depression to those in the healthy weight range, which was higher than in those with overweight (p = 0.016).	• BMI did not significantly change from pre-treatment to 3-month follow-up (p = 0.821). • The perception of weight as a problem significantly differed between the BMI ranges as described above, such that with increasing BMI, there was an increasing proportion of participants perceiving their weight to be a problem for their health at both time points (p < 0.001) • furthermore, a significant decre…		in	out	out	4c = Population: no overweight/obesity
Jiwani, Rozmin	2020	Changes in Patient-Reported Outcome Measures With a Technology-Supported Behavioral Lifestyle Intervention Among Patients With Type 2 Diabetes: Pilot Randomized Controlled Clinical Trial	english	A total of 26 patients	• Patients with comorbid overweight or obesity and a diagnosis of Type2 Diabetes for at least 6 months were recruited from a certified American Diabetes Association diabetes education program in Harris County, Texas. • The primary clientel is uninsured or underinsured individuals • Flyers were distributed by diabetes educators to patients attending diabetes education classes, and interested parti…	(1) diagnosis of Type 2 Diabetes for at least 6 months (confirmed in the electronic health records) (2) overweight or obesity (BMI ≥25 kg/m2) (3) age 21 to 75 years (4) ability to read and write in English (5) completion or near completion of the basic diabetes self-management education offered at the recruitment site.	(1) history of severe psychiatric disorders (eg, bipolar disorder and schizophrenia) (2) inability to perform regular activity (3) current pregnancy or planning for pregnancy or nursing in the next 6 months (4) planning for a vacation in the next 6 months (5) previous participation in an intensive behavioral lifestyle intervention (6) substance abuse in the past year.		PROMIS-57 for use across a variety of conditions and assesses the following seven domains: • physical function • anxiety • depression • fatigue • sleep disturbance • pain interference • satisfaction with participation in social roles and activities PROMIS-GH refers to a person’s general evaluation of health and produces the following two scores: global physical health (GPH) and global mental heal…	Global mental health (GMH) assesses • overall quality of life • mental health • satisfaction with social activities • relationships • emotional problems. Higher scores for GMH and GPH reflect better functioning	over 6 months	• The Patient-Reported Outcome Measurement Information System (PROMIS): Three-group pilot randomized controlled clinical trial, which compared the efficacy of behavioral lifestyle interventions using either mHealth or paper diary self-monitoring tools among underserved populations with comorbid T2D and overweight or obesity • All three groups completed usual diabetes care and education • The mHea…	control group (missing description)	no follow-up, only measurements at basline, during and directly after the intervention		mean age of 54.7 years	57 % female	mean BMI 37.5	Baseline 48.9 (9.9)	Texas/USA	yes: Participants were randomized to the following three groups: mHealth, paper diary, and control (standard of care) groups	• study population included individuals who were overweight or obese and had T2D, predominantly included African American people, and mostly included individuals lacking health insurance and having a lower socioeconomic status. At baseline, they had lower PROMIS scores than the mean score of the general US population (mean 50, SD 10), and their scores stayed low throughout the study. The particip…	Evaluation of the results from the Mann-Whitney U test and Kruskal-Wallis test indicated that there were no relevant differences in PROMIS scores among the three groups at any time point. However, interpretation of the results from the Mann-Whitney U test indicated a trend for the PROMIS-GH domain GMH at 3 months (U=−1.8, P=.06), that is, GMH showed a trend of lower scores in the mHealth group (m…	no information	Evaluation of the results from the Mann-Whitney U test and Kruskal-Wallis test indicated that there were no relevant differences in PROMIS scores among the three groups at any time point. However, interpretation of the results from the Mann-Whitney U test indicated a trend for the PROMIS-GH domain GMH at 3 months (U=−1.8, P=.06), that is, GMH showed a trend of lower scores in the mHealth group (m…	out	out	out	2 = Non-RCT
Kerr, Jacqueline	2008	RANDOMIZED CONTROL TRIAL OF A BEHAVIORAL INTERVENTION FOR OVERWEIGHT WOMEN: IMPACT ON DEPRESSIVE SYMPTOMS	english	401 women	recruited through four physician provider sites.	• Women • Age 18–55 years • BMI 25–39	no information	continously	The validated 10-item short version of the Center for Epidemiological Studies Depression Scale (CESD-SF)	International Physical Activity Questionnaire (IPAQ)	12 months	• The PACEi intervention consisted of a computerized assessment which produced a stage-based action plan to improve physical activity and nutrition behaviors. • initial face-to-face goal setting session with their healthcare provider based on the plan. • encouraged to log on to the website on a monthly basis to learn about physical activity, nutrition, and skills for change through tutorials and …	‘‘enhanced’’ standard care comparison group: • Standard care participants crossed over to PACEi after 12 months. Standard care participants received usual advice from their provider concerning overweight; to change their physical activity and eating habits. They also received a standard set of materials summarizing recommendations for diet and exercise.	no follow-up, measures at baseline, 6 and 12 months.	/	• IG = 40.8 years • KG = 41.6 years	all women	Baseline: • IG: 31.86 • KG: 32.85	CESD score: IG: 7.38 KG: 7.50	USA	yes: Following eligibility screening and informed consent, patients were randomly assigned	• limited by a self-report outcome measure and over 20% attrition • the intervention did not target depressed individuals or present material relating to mood management	The mixed effects repeated measures model was specified to model the pattern of change over time. The fixed effects parameter estimates indicated that there was no difference in CESD scores between the groups at baseline (group effect 5 .13, P = .787); there was a significant decrease in CESD over time (time effect = .43, P< .05); and there was a greater decrease over time in CESD scores for the …	no information	no secondary mental outcome	uncertain/ trend to out	out	out	5a = Intervention: no significant mental health focus
Lambert, Jefrey	2022	A process evaluation, with mediation analysis, of a web-based intervention to augment primary care exercise referral schemes: the e-coachER randomised controlled trial	english	450 adults	In Greater Glasgow, Birmingham or Plymouth and adjacent rural areas, who had been or were about to be referred by a primary care practitioner to a local ERS	• adults • Inactive (i.e., 0 h per week of physical exercise and in a sedentary occupation) or moderately inactive (i.e., some activity but <1h per week and in a sedentary occupation, or 0h per week of physical exercise and in a standing occupation) • General Practice Physical Activity Questionnaire (GPPAQ) with at least 1 chronic condition (from obesity, hypertension, type 2 diabetes, lower limb…	The e-coachER trial methods have been described in detail elsewhere [13, 19]	no information	not assessed	Physical activity: accelerator data and self-report on "moderate top vigorious physical activity" (MVPA)	12 months	• e-coachER package in addition to their usual ERS. • In brief, we mailed participants a box containing a user guide to help them access e-coachER, a pedometer and a fridge magnet with tear-of sheets to record weekly step counts or "moderate top vigorious physical activity" (MVPA). • The e-coachER web-based support system involved seven ‘Steps to Health’ designed to take about 5–10 min each to co…	Participants in both arms of the trial were offered the usual primary care ERS.	4- and 12-month follow-up	same as baseline	no information about sociodemographic characteristics (see original study paper)	no information about sociodemographic characteristics (see original study paper)	no information about sociodemographic characteristics (see original study paper)	no information about sociodemographic characteristics (see original study paper)	Great Britain, Scotland	yes: Participants randomised to the intervention arm were ofered the e-coachER package in addition to their usual ERS <-- no further information	• The meaures for capturing key process measures relating to SDT had to be adapted for e-coachER as they referred to ’exercise’, a term that the e-coachER intervention was actively trying to avoid. As such, we took the pragmatic decision to reword scale items to capture physical activity. However, whilst increasing face validity, the measure may have compromised other psychometric properties. • T…	/	/	/	out	out	out	5a = Intervention: no significant mental health focus
Lozano-Lozano, Mario	2023	Effect of mHealth plus occupational therapy on cognitive function, mood and physical function in people after cancer: Secondary analysis of a randomized controlled trial	english	78 women after breast cancer	recruited from two hospitals: "Virgen de las Nieves" University Hospital and "San Cecilio" University Hospital, Granada (Spain)	• 25- 75 years • diagnosed with stage I-IIIA breast cancer • overweight or obese according to the Spanish SEEDO guideline • able to access mobile apps or living with someone who had this ability • medically cleared for participation • completed adjuvant therapy, except hormonal therapy • signed informed consent.	• cancer recurrence • chronic disease or orthopaedic issues that would interfere with study participation • uncontrolled hypertension (diastolic pressure > 95 mmHg)	overweight or obese according to the Spanish SEEDO guideline	Hospital anxiety and depression scale (HADS) • 14 items on a four-point Likert scale (ranging from 0 to 3) to assess anxiety (odd items) and depression (even items)	Brief pain inventory (BPI) • 4 intensity and 7 interference pain items. All of them refer to the last 24 h	• 8 weeks	Integral approach that combined the BENECA mHealth app and a face-to-face OT program (integral approach group: IA) The BENECA app is a validated mobile health application that monitors the energy balance of individuals in terms of physical activity and diet. It provides real-time feedback about a possible energy imbalance and recommendations to improve this. The program included technical-therape…	usual care group that only received the mHealth lifestyle app (control group: CG)	at 6 months	Participants were evaluated at 3 stages: baseline (T1), postinter_x0002_vention (T2) and 6-month follow-up (T3). Same assessments at each stage	secondary analysis -> sociodemografic information in original study	all women	secondary analysis -> sociodemografic information in original study	secondary analysis -> sociodemografic information in original study	Spain, Europe	subjects were randomly assigned using 3 waves (25:30:25) (Epidat, v. 4.2, 2016. Consellería de Sani dade, Xunta de Galicia, Espana; Organizaci ~ on Panamericana de la salud; Universidad CES, Colombia). An external researcher was responsible for treatment allocation with opaque envelopes to ensure blinding of the assessor to the whole randomisation process.	• For ethical reasons, we did not include a CG with no intervention, and our intention was to identify differences between the 2 intervention modalities. Nevertheless, our IA group intervention aligns with the recommendations in the literature. The OT intervention followed previous recommendations in cancer therapy and included exercise/physical activity and occupation-based interventions (such a…	For the HADS, the main ANCOVA indicated a significant time x group interaction on the anxiety subscale (F=24.7; p<0.001) and the global score (F=13.1; p<0,001) but not on the depression sub scale (F=0.8; p=0.463). At T2, anxiety levels (p<0.001) and overall score (p<0.001) were significantly more reduced in the IA group com pared than the CG. At T3, the between-group difference was maintained for…	/	Pain perception For the BPI, there was a significant time x group interaction for the intensity level (F=25.6; p p<0.001) and the interference level (F=6.6; p=0.002). Between-group analysis of change from T1 to T2 showed a significantly higher reduction in pain intensity perception score (p<0.001) and pain interference (p=0.001) in the IA group than the CG. At T3, between-group differences were m…	out	out	out	4d = Population: highly specific population
Mueller, Julia	2023	Supporting Weight Management during COVID-19 (SWiM-C): twelve-month follow-up of a randomised controlled trial of a web-based, ACT-based, guided self-help intervention	english	388 participants	• mailing lists and social media advertisements from local weight management services and obesity organisations (e.g. Obesity UK) • and through a volunteer database from a previous study	• age ≥ 18 years • overweight or obesity (BMI ≥ 25) • living in the UK • had a good understanding of written English • were willing to be randomised to either intervention or a standard advice group and to complete outcome assessments online • owned a set of bodyweight scales • had not received bariatric surgery in the two years prior to the study.	/	• BMI • Participants entered their weight into an online questionnaire. • Participants were asked to weigh themselves on the day of questionnaire completion and were given detailed instructions on how to measure their weight at home.	depressive symptom severity using the Patient Health Questionnaire (PHQ-8): scores range from 0–24)	• anxiety symptom severity using the Generalized Anxiety Disorder 7-item scale (GAD-7; scores: 0–21) • perceived stress using the Perceived Stress Scale (PSS-4; scores: 0–16).	12 weeks	• In response to the need for remotely delivered support, we developed an ACT-based, guided self-help intervention (Supporting Weight Management during COVID-19, “SWiM-C”) to help adults with overweight and obesity manage their weight and eating behaviour • The intervention is an ACT-based, web-based, guided self-help intervention. • It includes access to an online web platform with 12 weekly mod…	The wait-list control group received standard advice in the form of a leaflet from the European Association for the Study of Obesity (EASO) on diet, physical activity, and mood for people living with obesity during the COVID-19 pandemic. • They received access to the SWiM-C web platform after completing the 4 month outcome assessment but did not have telephone or email support from a coach.	At four months and twelve months post-baseline, participants completed follow up measures using online questionnaires --> no follow up	/	50.7 (SD = 14.3) years	female 78.1%	BMI 34.8 (SD = 7.7)	PHQ-8 = 7.7 (SD = 5.5)	UK, Europe	randomised to either the intervention (SWiM-C) or the standard advice group using a 1:1 allocation ratio with block randomisation (block size 6) stratified by BMI classification (25 to <30, 30 to <40, 40+ kg/m2 ) and sex (male, female). The randomisation sequence was computer-generated by the trial statistician and programmed into the database by the data manager. The sequence was unknown to rese…	• Standard advice participants in this study were given access to the web-based components of the intervention after completing four-month follow-up assessments to mitigate ethical issues of denying control participants access to treatment. This may have influenced results at the twelve-month follow-up. • However, only 18% accessed more than the first four sessions (with ACT-based content introdu…	Change from baseline to 12 months (mean, SD): Depression (Patient Health Questionnaire 8-item scale, PHQ-8, score 0–24) --> SWiM-C = - 1.36 (4.55); SA = −1.10 (4.81)	• Participants in the intervention group lost 2.08 kg (SD = 7.30), and participants in the standard advice group lost 1.36 kg (SD = 7.51) from baseline to twelve months. • Following adjustment for baseline weight, sex, and BMI category at baseline, the difference between the groups in weight change from baseline to twelve months was −0.81 kg (95% CI: −2.24 to 0.61) • In the per-protocol analysis,…	From four months to twelve months, there was a small increase in anxiety (0.98, 95% CI: 0.005 to 1.95) and a decrease in cognitive restraint (-4.04, 95% CI: -7.21 to -0.87) in SWiM-C participants compared to standard advice	in	out	out	5a = Intervention: no significant mental health focus
Mueller, Julia	2022	Supporting Weight Management during COVID-19: A Randomized Controlled Trial of a Web-Based, ACT-Based, Guided Self-Help Intervention	english	388 participants randomized, 324 analyzed	• recruited online through mailing lists and social media advertisements from local weight management services as well as obesity and weight management organizations (e.g., EASO) • and through a volunteer database from a previous trial. Recruitment adverts were reviewed by a patient and public involvement group (N = 6).	• age ≥18 years • overweight or obesity (BMI ≥25) • good understanding of written English • were willing to be randomized to either intervention or a standard advice group and to complete outcome assessments online • and who owned a set of bodyweight scales.	Participants were excluded if they had received bariatric surgery in the 2 years prior to the study.	BMI classification: • 25––<30 • 30–<40 • 40+	depressive symptom severity – Patient Health Questionnaire [PHQ-8]	• anxiety symptom severity (Generalized Anxiety Disorder 7-item scale [GAD-7] • perceived stress (Perceived Stress Scale [PSS-4], scores: 0–16) • wellbeing/capability (ICECAP-A , scores: 0–1)	• over 4 months during the COVID-19 pandemic in the UK • although the intended intervention duration was 3 months, we followed up at 4 months to allow time for participants to complete all sessions before follow-up.	• Those allocated to SWiM-C received a weblink to access the website. • Participants in SWiM-C were instructed to complete one session per week (though they were able to work through the website in their own time). • SWiM-C is a web-based, ACT-based, guided self-help intervention that aims to support adults with overweight and obesity to prevent weight gain by helping them to manage their eating …	The wait-list control group received standard advice in the form of a leaflet from the European Association for the Study of Obesity (EASO) on diet, physical activity, and mood during the COVID 19 pandemic, tailored to people living with obesity. After completing follow-up assessments, participants in the standard advice group were provided access to SWiM-C.	from baseline to 4 months - follow up in separate study from 2022	/	50.7 (SD = 14.3)	female 78.1%	mean BMI of 34.8 (7.7)	no information	UK, Europe	yes: • Participants were allocated to study arms in a 1:1 allocation us ing block randomization (block size 6) stratified by BMI classification (25–<30, 30–<40, 40+) and sex (male, female). The randomization sequence was computer-generated by the trial statistician and incorporated into the trial database by the data manager. The sequence was unknown to all other personnel, including study coordi…	• As this study was conducted in response to the rapidly emerging COVID-19 pandemic, we took a pragmatic approach to recruitment, using volunteer databases and obesity and weight management organizations. This may have resulted in a sample of individuals that may be different from the general population. For example, our sample was primarily female, White, and highly educated. • Additionally, our…	Depression was significantly decreased in both groups. Change from baseline: • SWiM-C-group: -1.1 (SD 5.15) • Control group: -0.62 (SD 4.25) • adjusted difference -0.67, KI [-1.57, 0.22] - not significant	SWiM-C participants reporting lower weight • SWiM-C participants lost 1.91 kg (SD = 5.06) from baseline to 4 months, compared to 1.24 kg (SD = 4.79) in the standard advice group. Following adjustment for baseline weight, BMI classification, and sex, the difference between SWiM-C and standard advice groups was −0.6 kg (95% CI: −1.67 to 0.47). The confidence interval included zero, so the data were…	For all outcomes except perceived stress, adjusted differences between study groups favoured the SWiM-C group, with SWiM-C participants reporting lower weight, depression, anxiety, experiential avoidance, uncontrolled eating, and emotional eating and higher cognitive restraint, physical activity, and wellbeing than participants in the standard advice group. SWiM-C participants also reported highe…	in	out	out	5a = Intervention: no significant mental health focus
Naparstek, Jacob	2017	Internet-delivered obesity treatment improves symptoms of and risk for depression	english	N=136	Secondary analysis: Data were collected during a RCT that examined whether the addition of an Internet behavioral weight loss program to Shape Up Rhode Island, an annual statewide wellness campaign, improves weight loss outcomes in individuals with overweight or obesity.	• age ≥ 18 & < 69 years • BMI ≥ 25	• current participation in another weight loss program • a health condition that would make changes to diet or exercise unsafe (e.g., pregnancy, uncontrolled heart condition) • unreliable Internet access • or planned relocation during the study period.	• Weight was measured to the nearest 0.1 kg using a digital scale • Body mass index (BMI) was calculated using the formula: weight in kg/height in meters.	Center for Epidemiologic Studies Depression Scale (CES-D) • The CES-D is a 20 item measure that assesses frequency of depression symptoms in the past week (0=Rarely or none of the time; 3=most or almost all of the time). Scores range from 0 to 60 with higher scores indicative of greater risk for depression. A score of 16 or greater on the CES-D is indicative of elevated risk for clinical depressi…	No information	3 months	Internet behavioral weight loss program plus the community initiative (IBWL): • IBWL also received access to an Internet behavioral weight loss program based on the Diabetes Prevention Program. • The IBWL program included an online platform where participants received weight loss, calorie, and physical activity goals, 12 weekly multimedia lessons focused on behavioral weight loss strategies (stra…	Either the Internet behavioral weight loss program plus the community initiative (IBWL) or the community initiative alone (Control)	no follow up, only baseline and post-treatment (month 3)	/	Age (M±SD) = 46.9 ±11.5	female = 81.6 %	Baseline BMI (M±SD) 34.9±7.3	Baseline total CES-D depression score (M±SD) = 10.7±7.4 Out of the entire sample, 24% met the clinical cut-off for elevated risk for clinical depression (CESD 16) at baseline.	USA	yes: • All participants in this secondary data analysis were randomized to either the Internet behavioral weight loss program plus the community initiative (IBWL) or the community initiative alone (Control) using a 2:1 randomization scheme.	• The sample was predominately female and non-Hispanic white. Thus, additional research is needed to determine how Internet weight loss treatment impacts depression in men and racially and ethnically diverse populations with overweight or obesity. • Also, the two interventions differed on several dimensions making it unclear as to which components of the weight loss intervention yielded the signi…	• IBWL participants also experienced significantly greater improvements in overall symptoms of depression (p=.02). Specifically, participants in IBWL experienced a statistically significant decrease in overall symptoms of depression from pre- to post-treatment (10.8±7.4 to 7.8±6.7, p=.0002) whereas Control participants experienced no change (10.3±7.2 to 10.9±9.2, p=.64). • In terms of subscales, …	IBWL participants lost significantly more weight during treatment (IBWL: 4.1±4.4%, Control: 1.6±4.4%, p=.005).	/	in	out	out	5a = Intervention: no significant mental health focus
Proeschold-Bell; Rae Jean	2017	A 2-Year Holistic Health and Stress Intervention: Results of an RCT in Clergy	english	N = 1,114	Eligible participants were all clergy members in July 2010 of the NC Annual Conference and the Western NC Annual Conference of the UMC; these two governing bodies employ approximately 1,800 UMC clergy. All individuals were invited based on clergy occupation status rather than health status. An extensive communication campaign was conducted in September–October 2010 to inform all NCUMC clergy, reg…	There were no health status inclusion criteria, and clergy with and without MetS (Metabolic syndrome), depression, and stress symptoms were recruited.	Exclusion criteria were intentionally few: • pastors on leave and most extension ministers (e.g., seminary professors, hospital chaplains) were excluded.	BMI categories were created using the National Heart, Lung, and Blood Institute definition (not explained in paper): • normal/underweight • overweight • obese	Patient Health Questionnaire-8: • consisting of eight items on the frequency of depression symptoms during the past 2 weeks, with scores ranging from 0 to 24. • Based on previous validation studies, scores of Z10 were used to indicate moderate or severe depression24 (referred to as “depression”).	Cardiometabolic data collection, performed by staff trained using detailed protocols (Appendix, available online), assessed the five MetS components. MetS indicators were derived for each participant at each measurement time point using the International Diabetes Federation definition	48-month trial	It delivered the Williams LifeSkills (WLS) stress management program plus theological content supporting healthy behaviors (e.g., God’s becoming flesh in Jesus urges Christians to be good stewards of their bodies). • WLS is a protocol-driven, manualized training program shown to improve stress coping and interpersonal relationship skills. • Two additional 2-day workshops were spaced midway and at…	January 2012 (Cohort 2, “1-year waitlist cohort”), and January 2013 (Cohort 3, “2-year waitlist cohort”). The intervention content was the same for each cohort, except the 2-year waitlist cohort was offered the online stress management program meQuilibrium rather than WLS, based on participant feedback that clergy training includes much of the WLS content.	Each cohort was assessed just prior to intervention and at 12, 18, and 24 months into the intervention. In addition, the 2-year waitlist cohort was assessed at every time point that the immediate intervention cohort was assessed to provide control comparison measurements for the full 2-year intervention duration of the immediate intervention cohort		mean age of 51.9 (SD=10.0) years	male 69.3 %	mean BMI = 31.2; 82.8 % were overweight or obese	PHQ-8 = 4.2 (4.1)	North Carolina, U.S	yes: • Using a randomized multiple baseline design, participants were randomly assigned to one of three intervention start dates: January 2011 (Cohort 1, “immediate intervention cohort”), January 2012 (Cohort 2, “1-year waitlist cohort”), and January 2013 (Cohort 3, “2-year waitlist cohort”). • Randomization was stratified by geographic district (sub-administrative units in Conferences: 27 levels…	• use of self-report measures for stress and depression • power to detect only large effect sizes in those outcomes. • Using waitlist control groups with clergy who regularly interact may have resulted in spillover effects; if so, outcomes may be underestimated. • One study strength was its attention to religious culture through including theological reasons to attend to health. However, this may…	There was no evidence of an intervention benefit on depression, with a 12-month PR of 1.03 (95% CI=0.78, 1.38, p=0.82) and 24-month PR of 0.83 (95% CI=0.53, 1.28, p=0.39)	• From immediately pre-_x0002_intervention to 24 months of intervention, weight change was –3.4 kg for immediate intervention, –4.4 kg for 1-year waitlist, and –1.7 kg for 2-year waitlist cohorts. • The overall 24-month intervention effect was estimated as a mean weight of 1.75 kg (95% CI=0.74, 2.76, p=0.001) less than control, and, for participants who were obese at baseline, was 1.81 kg (95% CI…	There was no evidence of an intervention benefit on mean stress scores. The 12-month mean difference was 0.10 (95% CI= –0.38, 0.58, p=0.67); the 24-month mean difference was –0.28 (95% CI=–0.98, 0.42, p=0.44).	uncertain	out	out	4d = Population: highly specific population
Stapleton, Peta	2020	Online Delivery of Emotional Freedom Techniques for Food Cravings and Weight Management: 2-Year Follow-Up	english	N=178 (sample size for follow-up analyses)	no information	• 18 years or older • to have reported emotional eating or regular food cravings • to not be experiencing any current severe psychologic issues • not receiving treatment (psychologic or medical) for their food cravings • to agree to obstain from participating in weight loss programs for the duration of the trial.	/	The World Health Organization (WHO) BMI categories were utilized to classify participants accordingly: • healthy weight (18.5– 24.9) • overweight (25.0–29.9) • obese class I (30.0–34.9) • obese class II (35.0–39.9) • obese class III (+40.0)	Patient Health Questionnaire (PHQ30) • 15-item self report questionnaire measuring conditions across five mental disorder subscales, including depression, anxiety, somatoform, alcohol, and eating disorders. • For the current study, the anxiety (PHQ-A), depression (PHQ-D), and somatoform (PHQ-S) subscales were used.	• Food Craving Inventory (FCI) • Power of Food Scale (PFS) • Revised Restraint Scale (RRS)	8-weeks	Emotional Freedom Techniques (EFT)-Intervention: • Participants were instructed to self-pace through an online EFT treatment program made up of seven modules throughout the 8-week intervention period. • Within each of seven modules there were between three and eight video lessons, which had been previously recorded by the first author, who had both experience and appropriate certifica tion to adm…	Waitlist-group: All waitlist participants began and completed the EFT treatment exactly 8 weeks from pretest to when they began the treatment. • These data were analyzed as a comparison to the active treatment group. • Following that the data were collapsed into the treatment data for a final analysis of the online intervention.	• Baseline • Post • 6-months • 12-months • 2-year	same tools	Mean age =53.0 (SD=10.0) years	Female: 93.9 %	Mean BMI =32.8 (SD=6.9)	PHQ-S-Subscale for depression Mean=7,71 (SD=4.98) (baseline)	Australian New Zealand	yes: • Participants were initially randomly allocated to a treatment or waitlist group.	• While the authors used traditional strategies to enhance the engagement rate (e-mails, telephone, and post), future studies may benefit from short message service (SMS) and motivational tactics such as financial incentives. • The study did not include an active comparison group. • Finally, significantly more females than males participated in the study, and thus, outcomes may not be generalizab…	Depressive symptomatology. • The assumption of sphericity for participants’ depressive symptomatology had been violated, Chi Quadrat(9)=22.83, p=0.007, and consequently, a correction was applied (epsilon=0.891). • Depressive symptomatology was significantly different at the postintervention time points F(3.57, 331.59)=11.67, p < 0.001, partial Eta Quadrat = 0.112 • Pairwise comparisons indicated …	Body mass index. • The assumption of sphericity for participants’ BMI had been violated, ChiQuadrat (9) = 137.84, p < 0.00; therefore, a correction was made (epsilon = 0.545). • BMI was significantly different at the different postintervention time points, F(4, 340) = 2.96, p = 0.022, partial Eta Quadrat = 0.033. • Pair_x0002_wise comparisons indicated that BMI was significantly decreased from pr…	• Anxiety symptomatology was significantly different at each of the different postintervention time points, F(4, 312) = 8.98, p < 0.001, partial EtaQuadrat = 0.103 • Pairwise comparisons indicated a significant decrease from preintervention to postintervention (-23.3%; p < 0.001), preintervention to 6 months (p = 0.035), post_x0002_intervention to 12 months (p = 0.008), and postintervention to 2 …	in	out	out	5a = Intervention: no significant mental health focus
Sysko, Robyn	2022	An Initial Test of the Efficacy of a Digital Health Intervention for Bariatric Surgery Candidates	english	N = 50 (Pilot study)	Participants were recruited from the Mount Sinai Health System or from phone calls to the specialty clinic for bariatric surgery	• age 18–60 years • enrolled in a bariatric surgery program • fluent in English.	• Wechsler Abbreviated Scale of Intelligence IQ Estimate (vocabulary and matrix rea soning subscales) <70 or history of developmental disability • history of neurological disorder or injury (e.g., moderate/severe head injury) • current/lifetime DSM-5 bipolar disorder, schizophrenia, or psychotic disorder, current DSM-5 alcohol or substance use disorder, acute suicide risk • pregnancy • no informe…	BMI (no classification, continous)	The Depression Anxiety Stress Scales (DASS) • 42-item self-report measure of negative emotional states with sub scales of depression, anxiety, and stress symptoms used pre viously with bariatric candidates.	• Short Form‑36 Health Survey SF-36) • International Physical Activity Questionnaire (IPAQ) = self-report measure of time spent in an aver age week completing vigorous or moderate physical activity, walking, and sitting. • Activity Tracker • Eating Disorder Examination Questionnaire (EDE-Q)	8-weeks	Digital Health Intervention: Participants randomized to the digital health intervention received the app program and usual care in the bariatric program. • The program draws from the CDC’s National Diabetes Prevention Program, including a weight loss goal, dietary goals (e.g., fat and/or calories, eating 3 meals/day), a physical activity goal (150 min of moderate activity/week), stimulus control …	Standard Care: Individuals randomized to standard care completed a psychosocial evaluation and all usual visits with the bariatric team. Although total amount contact with providers on the team varied depending on insurance requirements, a typical course of care included meetings with a nutritionist, monthly weights with a primary care physician, visits with the surgeon and/or bariatric nurse pra…	only pre- and post measuremennt	/	intervention: mean=39.72 (SD =11.83); control mean=37.40 (SD=11.52)	Female participants intervention group = 72 % • Female participants control group = 96 %	no information	no information	USA, New York	yes: • parallel group permutated block randomization (blocks 6–8 participants) with 1:1 randomization ratio for the digital health intervention or standard care	• As a pilot study, only 25 individuals received the digital health intervention, and groups (n=5) were smaller than with commercially available products from the same company with coaching and group participation. • Individuals who were expecting to undergo surgery sooner could have been more motivated to make changes to diet or exercise or engaged differently with the intervention. • Further, t…	• Results of intent-to-treat (N=50 baseline, N=36 follow-up) analyses indicated significant moderate differences in stress and anxiety (ES= −0.58 to−0.62) favoring the digital intervention. • A linear model for the DASS-depression scale scores was a poor fit due to floor effects (35% scored 0) and a truncated model yielded similar effects and effect sizes as the Stress and Anxiety scales. Effect …	Effects on BMI and total kilocalories consumed from the ASA24® were small (ES = − 0.26 and−0.12 respectively) and the treatment×time effects were not significant. After accounting for outliers, the intervention group lost about 0.3 BMI units more than TAU group members, or 0.66 lbs. No significant differences in kilocalories consumed were noted, although on average men reported consuming about 61…	Robust regression results indicted no significant effects of treatment on quality of life from the SF-36; model estimated effect size estimates (ES= −0.33 to−0.43) were moderate.	uncertain, trend to in	out	out	5a = Intervention: no significant mental health focus
Wagner, Birgit	2016	Randomized controlled trial of an Internet-based cognitive-behavioral treatment program for binge-eating disorder	english	139 participants	Participants were recruited between April 2011 and May 2012 via the Internet, through the Integrated Research and Treatment Center Adiposity Diseases, and through press information, as well as advertisements and links posted on psychology websites and the websites of organizations for people suffering from eating disorders. We also contacted eating disorder treatment centers throughout Germany	• age between 18 and 65 • diagnosis of BED according to the DSM-IV • access to the Internet • fluency in German • residency in Germany, Austria or Switzerland • written informed consent	• current bulimia or anorexia nervosa • severe major depressive symptoms (BDI sum score exceeded a cutoff of 26) or acute suicidal ideation • history of psychotic or dissociative symptoms (Dutch Screeing Device for Psychotic Disorder exceeded a cutoff of 13) • any severe substance abuse or dependence disorder • any serious medical conditions influencing weight or eating (e.g., type 1 diabetes mel…	Body weight and body mass index (BMI) • Body weight and height were assessed via self_x0002_report. BMI was calculated using the formula BMI = weight (kg)/height (m)².	Beck Depression Inventory (BDI) • The BDI total score ranges from 0 to 63 with higher scores reflecting higher severity of depressive symptoms.	Symptom Checklist-90 revised (SCL-90-R) • The 10-item anxiety subscale of the German version of the well-validated SCL-90-R assesses cognitive and somatic symptoms of anxiety during the last seven days prior to the assessment. • Eating Disorder Examination Questionnaire (EDE-Q)	16 weeks	Internet-based communication system: • The 16-week Internet-based cognitive-behavioral treatment program was developed based on existing evidence-based German- and English-language cognitive-behavioral face-to-face treatment and self-help programs for BED and an Internet-based intervention for bulimia nervosa. • The intervention was conducted as a guided therapy with intensive therapist contact, …	Waitlist: Participants in the WL started delayed treatment after a 16-week waiting period. For ethical reasons, the WL started treatment immediately after the end of the TG treatment period instead of waiting until the follow-up assessments had been completed.	3-, 6- and 12-month after end-of-treatment follow-up data were recorded (additionally to pre- and post-treatment)	same assessments	mean age was 35.1 years (SD=9.9)	In total, 96.4% of the participants were female	BMI mean = 32.4 (SD = 7.4)	BDI: Mean = 16.2 (5.8)	Participants from Germany, Austria or Switzerland	yes: • Participants were randomly assigned either to the TG or WL. The computer-assisted randomization procedure was conducted by the Center of Clinical Trials (University of Leipzig) and stratification by the number of OBE was implemented.	• Limitations of this study are related to the generalizability of the findings, as 96% of our participants were female, even though the treatment was aimed at both male and female participants. • We also had a total dropout rate of 28% during the follow-up period among those who had completed post-treatment assessment. To overcome this limitation we analyzed the data by intention-to-treat. • Add…	• A significant group*time interaction was found for depression but not for anxiety. The decrease of depressive symptoms was significantly greater in the TG than in the WL (d=0.53). Post-hoc t-tests revealed significant changes from pre- to post-treatment in both groups with a small effetc size in the WL (d=0.35) and a large effect size in the TG (d=0.88). • Depression was the only significant pr…	Post-hoc t-tests showed a significant but very small reduction of body weight in the TG (d = 0.06), while no changes were found in the WL. No treatment effect was found for BMI	A significant Group*Time interaction was found for depression but not for anxiety.	out	out	out	4d = Population: highly specific population
Young, Myles D.	2021	Impact of a Self-Guided, eHealth Program Targeting Weight Loss and Depression in Men: A Randomized Trial	english	N=125 men	Between August and September 2019, 125 men from Newcastle and the Hunter Region of Australia self-selected into the study. The primary recruitment strategies were local exposure from a University media release and Facebook advertising. Recruitment materials indicated we were seeking volunteers to evaluate a new program designed to help men lose weight and improve their mood	• Male • Aged 18–70 years • BMI between 25.0 and 42.0 • Current depressive symptoms indicated by a PHQ-9 score ≥5 • Own a computer, tablet or smartphone with internet access • Available to attend three assessment sessions over 6 months	• Serious risk of suicide (determined via study psychologist) • Started a new antidepressant medication (or changed dose) in the past 4 weeks • Started psychotherapy (or changed therapy arrangements) in the past 4 weeks • Had bariatric surgery in the past 12 months or planned to have during the study • Unable to speak, read or understand English • Planned to move out of the area during the study …	• Weight was measured objectively by research assistants on a digital scale to 0.01 kg • Body Mass Index: To calculate BMI, height was measured on a calibrated stadiometer • Overweight (BMI 25–29.9) • Obesity (BMI 30—<42.0)	• Depressive symptoms were measured with the 9-item Patient Health Questionnaire (PHQ_x0002_9) depression scale. • To allow for comparison with other studies, participants also completed the Beck Depression Inventory (BDI). However, given the present study’s explicit focus on weight loss, the weight change item was not included in the total score. • In addition, the validated 22-item Male Depress…	Symptoms of anxiety were measured using the valid and reliable 7-item Generalized Anxiety Disorder Questionnaire (GAD-7).	3 months	The SHED-IT (Self-Help, Exercise and Diet using Information Technology): Recharge Program • included a combination of eHealth and printed resources. • Briefly, SHED-IT is a self guided, eHealth weight loss program that teaches men how to lose weight through sustainable and realistic lifestyle behavior change. To begin the program, participants are directed to read a study handbook (32 pages, ∼60 …	Wait-List Control Group: Men allocated to the control group were not prevented from usual care but did not receive any program materials until after the study had concluded.	baseline, 3-months (post-intervention) and 6 months (follow-up)	no information	Total: 48.4 (SD=11.7) years	all men	mean weight was 103.8 kg (SD 15.8);	mean PHQ-9 score was 9.2 (SD 4.1).	Australia	yes: • The study was an assessor-blinded, parallel-group randomized controlled trial (RCT) • Randomization was stratified based on participants’ antidepressant medication status, depression severity (PHQ-9: <10/ ≥10), and BMI (<33/≥33). • Within each stratum, an independent statistician generated unique allocation sequences (1:1 ratio) using a computer-based random number-producing algorithm. The…	• We cannot confirm the long-term efficacy of the program as the study duration was only 6 months. While the long-term efficacy of the SHED-IT program has been established in a previous study (Young et al., 2017), a longer-term evaluation of the adapted SHED-IT: Recharge program is warranted. • Second, the primary assessment of depression was based on a self-report scale. Although the PHQ-9 is a …	• At 3 months (post-intervention, primary endpoint), a significant difference favoring the intervention group was observed for change in depressive symptoms, −2.4, 95% CI [−3.9, −0.8], p < .01, representing a medium effect size, d = 0.55, 95% CI [0.19, 0.90]. These improvements were maintained at 6 months, −2.4, 95% CI [−4.0, −0.7]. • A significantly greater proportion of the intervention group a…	• At 3 months (post-intervention, primary endpoint), a significant difference favoring the intervention group was observed for change in weight, −3.1 kg, 95% CI [−4.3, −1.9], p < .001, representing a large effect size, d = 0.92, 95% CI [0.56, 1.28]; Table 3. This effect had increased at 6 months, −3.6 kg, 95% CI [−5.1, −2.0]. • A significantly greater proportion of the intervention group achieved…	The intervention effect on anxiety was small (d = 0.3). At follow-up, the changes in masculine depression and anxiety were largely maintained, but the BDI intervention effect had reduced (d = 0.3)	in	in	in	/
Levin, Michael E.	2021	A randomized controlled trial of online acceptance and commitment therapy to improve diet and physical activity among adults who are overweight/obese	english	79 adults with overweight/obesity	• through university extension offices throughout the state. • framed as “testing out an online course to improve diet, exercise, and well-being.” • Participants reported learning about the study from sources including a friend (n = 15), extension newsletter (n = 14), extension faculty (n = 10), reddit community post (n = 10), employer email (n = 9), and extension social media/website (n = 9).	• age ≥ 18 • self-reported BMI ≥ 25 • regular access to internet • informed consent	/	• continuous BMI • Participants self-reported their weight as a secondary outcome with the question “What is your current weight (please enter numerically in pounds)?”	General mental health was assessed with the General Health Questionnaire (GHQ [27]) --> measures sychological distress and general mental health, not depressive symptoms; there is no information which specific questionnaire was used (60 items, shortr versions up to 12 items are available) and there are no subscales e.g. for affective mental health • other psychological outcomes: Weight Self-Stigm…	/	8-week ACT on Health program plus weekly phone coaching	ACT on Health online intervention: Participants were instructed to complete one of eight sessions each week. Program usage was monitored by a doctoral student in clinical/counseling psychology who also provided weekly coaching calls to each participant, unless they indicated preference for emails. Coaching calls were brief, 5-10 minute phone calls, designed to increase adherence to the program an…	Waitlist: Participants in the waitlist condition received access to ACT on Health after the posttreatment survey. A follow up survey was sent eight weeks after the posttreatment survey, followed by another series of three ASA-24 dietary recalls completed over a week.	baseline, posttreatment, 8-week follow up	no information	age mean= 39.56 (SD = 12.12)	82.3% female	BMI mean= 33.78 (SD = 5.69)	/	USA	yes: • Once all initial questionnaires had been completed, participants were randomized to participate in the ACT on Health online course or a waitlist	•The study primarily relied on self-report, which introduces substantial bias in assessing health outcomes such as physical activity and weight. Although the dietary recall method with the ASA-24 is a more rigorous assessment method, ideally three time points would have been gathered at baseline to match best practices and the number of assessments at other time points. • However, we elected to o…	Significant condition effects were also found for • self-reported weight • weight self-stigma (WSSQ): F(??)=8.77, p < .01 • general mental health (GHQ): : F(??)=6.37, p < .05 • weight-related psychological inflexibility (AAQW): F(??)=13.82, p < .001 In each case, participants in the ACT condition improved more on health-related outcomes at posttreatment relative to the waitlist condition	Weight loss: F(??)=4.60, p < .05	/	out	out	out	5a = Intervention: no significant mental health focus
Ma, Jun	2019	Effect of Integrated Behavioral Weight Loss Treatment and Problem-Solving Therapy on Body Mass Index and Depressive Symptoms Among Patients With Obesity and Depression: The RAINBOW Randomized Clinical Trial	english	409 adults	• Participants were recruited from September 30, 2014, to January 12, 2017, at family and internal medicine departments within 4 medical centers of Sutter Health’s Palo Alto Medical Foundation • A patient with an elevated BMI that was documented in the electronic health record (EHR) received a recruitment invitation after his or her primary care physician gave approval to contact the patient. Stu…	Adults of any sex and race/ethnicity were eligible if they • had a BMI of 30 or greater (≥27 for Asian adults) • had depressive symptoms defined by a 9-item Patient Health Questionnaire (PHQ-9) score of 10 or greater	• not have any serious co-morbidities • PHQ-9 score <10 • inability to speak or read English • moved or leaving the health system, plan to relocate • refused to participate • had comorbidities that prohibited participation • substance or drug use • psychiatric care outside the health system • Pregnant or lactating	BMI of 30 or greater (≥27 for Asian adults)	Screening: • 9-item Patient Health Questionnaire (PHQ-9) --> is strongly associated with multiple domains of functional impairment, and scores range from 0 (best) to 21 (worst) Baseline and all following measurements (primary outcome): • The Symptom Checklist-core depression (SCL-CD₆) scale -> The SCL-20 is a valid, reliable measure of depression severity and scores are the average of the 20 item…	Generalized Anxiety Disorder Scale (7 items), Range 0-21, lower values mean lower anxiety	12 months	All participants randomly assigned to the intervention (n = 204): The 12-month intervention integrated core components of 2 effective interventions for patients with both obesity and depression: • The Group Lifestyle Balance (GLB) program was adapted from the Diabetes Prevention Program and consisted of videos for self-study, which were previously demon strated to be effective for weight loss and…	Usual care control group (n = 205): Participants in the intervention and usual care groups continued to receive medical care from their personal physicians. The physicians were notified if their patient was enrolled into the study but were not informed of the trial group assignment. All participants also received information on mental health services, weight management, and other wellness program…	Follow-up assessments occurred at 6, 12 (= post-test), 18, and 24 months and followed the same protocols as those used at baseline.		mean age =51.0 years (SD = 12.1 years)	70% were women	On average, participants had moderately severe obesity (no classification, BMI continuously) • mean BMI = 36.7 (SD= 6.4)	On average, participants had moderate depression (mean PHQ-9 score = 13.8 (SD, 3.1) and mean SCL-20 score = 1.5 (SD = 0.5)	USA, California	yes: • Participants were randomly assigned to receive usual care or the Integrated Coaching for Better Mood and Weight intervention using an online system. The covariate adaptive minimization method of Pocock and Simon was used to achieve better-than-chance marginal balance across the baseline characteristics of clinic, age, sex, race/ethnicity, education level, BMI, SCL-20 score, use of antidepr…	• First, it was conducted at primary care clinics within a single health system in Northern California, and the study sample was relatively homogeneous and of high socioeconomic status, limiting generalizability to other settings and people of lower socioeconomic status. • Second, 9 of 409 participants (2%) were missing weight data and 38 (9%) were missing SCL-20 score data at both 6 and 12 month…	The co–primary outcome measures were BMI and SCL-20 score at 12months: At 12 months, intervention participants had significantly greater improvements in BMI and SCL-20 score than usual care participants. • For BMI, the mean declined from 36.7 (SD, 6.9) to 35.9 (SD, 7.1) among participants in the intervention group compared with a change from 36.6 (SD, 5.8) to 36.6 (SD, 6.0) among usual care parti…		no information	in	in	in	/
Padwal, Raj S.	2017	The evaluating self-management and educational support in severely obese patients awaiting multidisciplinary bariatric care (EVOLUTION) trial: principal results	english	n = 651	Patients with BMI levels ≥35 kg/m2 who were newly wait-listed for adult (age >18 years) bariatric specialty care at the Edmonton or Red Deer clinic.	• BMI levels ≥35 • age >18 years	• completed more than four Weight Wise Community Modules (web-based or group session) in previous 3 months • pregnant • unable to read/write/comprehend English • unable to access the web • unable or unwilling to attend in-person sessions • uncontrolled severe personality disorder, active psychosis, active substance dependence and/or major cognitive impairment • deemed unsuitable by the study inve…	• Body weight was measured using a validated, calibrated Scale-Tronix bariatric scale and recorded to the nearest 0.1 kg, with the subject wearing light indoor clothing with empty pockets, no shoes and an empty bladder. • The primary outcome was the proportion of patients achieving 5% weight loss, considered a clinically import_x0002_ant degree of weight loss by experts and contemporary guideline…	Depression (Patient Health Questionnaire (PHQ-8) - continuous score	• health related quality of life (Short Form Survey (SF-12) • EuroQol five dimensions (EQ-5D) • preference-based utilities • satisfaction with medical care (Patient Satisfaction Questionnaire (PSQ) scored on a 5-point Likert scale) • self-efficacy (Weight Efficacy Life-Style Questionnaire (WEL) • readiness to change (assessed using a visual analogue scale (VAS) ranging from 0 to 10)	3 months (web-based Group)	1) In-person self-management arm: This program varied slightly over the trial period, but, at its core, broadly consisted of 13 sessions delivered in a group format by a multidisciplinary team at community health centres in Edmonton and Red Deer. Each session was approximately 2.5 hours long and was led by the appropriate content expert(s) from a team of four registered nurses, one Canadian Socie…	Control arm: Controls received a one-time provision of printed educational materials at the time of enrolment, consisting of Canada’s Guide to Healthy Living and Canada’s Physical Activity Guide. These materials are guideline-based, user-friendly and visually appealing. They are produced by the Canadian government and made available free of charge. Of note, both for purposes of ensuring fidelity …	Data were collected at baseline and at 3, 6 and 9 months post-randomization, with the primary analysis focusing on 9-month outcomes.	same as baseline	mean age = 40.4 ± 9.8 years	83% were female	• mean weight = 134.7 ± 25.2 kg • mean BMI 47.7 ± 7.0	PHQ-98 Score • 17.4 ± 5.5 (overall) • 17.1 ± 5.6 (web-based) In aggregate, the patients in our trial had substantially impaired physical and mental health, poor self-efficacy and (according to the PHQ-8) on average had symptoms consistent with major depression.	Canada	yes: • Patients were randomly assigned (1:1:1) to one of three groups: 1. In-person, community-based self-management 2. Web-based self-management 3. A one-time provision of printed educational materials	• Nearly 30% of individuals withdrew early, which is a common finding in trials enrolling subjects with severe obesity and thus not unexpected. Accordingly, we employed a conservative baseline-observation-carried forward approach, chosen a priori, for the primary analysis. In addition, for weight related outcomes, we reported a less conservative on_x0002_treatment analysis, and these results were…	No clinically important or statistically significant differences in any of the secondary endpoints were observed between study arms. PHQ-8 score: • In-person = -2.8 ± 4.4 • Web-based = -3.1 ± 4.2 • Controls = -3.1 ± 4.8 • In-person minus controls = 0.3 ± 4.6, p = 0.63 • Web-based minus controls = 0.04 ± 4.5, p = 0.93 • In-person minus web-based = 0.3 ± 4.3, p = 0.54.	• The proportion of patients achieving 5% weight loss was 24.2% for the in-person strategy, 24.9% for the web-based strategy and 21.3% in controls (adjusted p value = 0.26 for in-person vs. controls, 0.28 for web-based vs. controls, 0.96 for in-person vs. web-based). • Absolute and relative (% of baseline) mean weight reductions were 3.7 ± 7.1 kg (2.7 ± 5.4%) for the in-person strategy (n = 215),…	Conclusion: In particular, in the primary analysis, neither active intervention effectively reduced weight, optimized cardio-metabolic parameters or improved humanistic (=mental) end points compared with controls	uncertain	uncertain	out	5a = Intervention: no significant mental health focus
Rosas, Lisa G.	2020	Effect of an Intervention for Obesity and Depression on Patient-Centered Outcomes: An RCT RAINBOW-Trial secondary analysis	english	N=409 adult primary care patients	Adult primary care patients recruitment occurred from September 30, 2014, to January 10, 2017.	• age ≥ 18 • BMI ≥30 (≥27 if Asian) • a score of ≥10 on the 9-Item Patient Health Questionnaire.	• significant medical (e.g., diabetes or cardiovascular disease) or psychiatric comorbidities (e.g., psychotic or bipolar disorders)	• continuous BMI-Score • Research assistants measured height (at baseline only) and weight; BMI was calculated as weight (kg) divided by height squared (m2).	• only Screening/Baseline: 9-Item Patient Health Questionnaire. • The Symptom Checklist-core depression scale (SCL-20) at 6 and 12 months	• General health-related quality of life was measured with the validated Short Form-8 Health Survey (SF-8) which includes both a physical health and mental health component range from 0 (lowest quality of life) to 100 (highest quality of life) and are comparable to the general U.S. population with a mean value of 50. • Obesity-specific quality of life was measured with the 8-Item Obesity-Related …	12 months	Integrated Coaching for Better Mood and Weight (I-CARE) intervention: • Participants in both treatment arms continued to receive routine medical care. Those randomized to the active treatment arm, received the 12-month I-CARE intervention. The intervention integrated the core components of the GLB program for obesity and the PEARLS for depression. • GLB is an adaptation of the Diabetes Prevention…	Usual care	Baseline and 6 and 12 months post-randomization (= mid- and post-test, no follow up)	Using self administered questionnaires using validated instruments at 6 and 12 months.	mean age = 51.0 (SD 12.1)	70% women	mean BMI = 36.7 (SD=6.4)	• PHQ-9 score = 13.8 (SD 3.1) • SCL-20 score = 1.5 (0.5)	California, USA	yes: • randomized in a 1:1 ratio to receive the Integrated Coaching for Better Mood and Weight (I-CARE) intervention or usual care. An online randomization system was used that applied Pocock and Simon’s covariate-adaptive minimization with Efron’s biased coin method to achieve better-than chance marginal balance across selected baseline characteristics including, clinic, age, sex, race/ethnicity…	• Analysis may have been hampered by insufficient statistical power given that the study was powered to detect an effect on the primary outcomes of weight and depressive symptoms at 12 months. • Loss to follow-up may have also hindered the ability to detect an effect on the secondary outcomes over 12 months. Approximately 23% of the randomized patients did not provide follow-up data on the second…	• Improvement in participants’ health-related quality of life (mental component of SF-8 and Obesity-Related Problems Scale) and psychosocial functioning (sleep disturbance, sleep related impairment, and Sheehan Disability Scale) were significantly correlated with improvements in SCL-20 but not changes in BMI at 6 months. • At 12 months, improvements in participants’ health-related quality of life…	• Improvement in participants’ health-related quality of life and psychosocial functioning were significantly correlated with improvements in SCL-20 but not changes in BMI at 6 months. • At 12 months, improvements in participants’ health-related quality of life and psychosocial functioning were significantly correlated with improvements in both BMI and SCL-20. However, these improvements were not…	Improvements in both the physical and mental health components of the SF-8 and sleep disturbance were associated with achieving a clinically significant reduction in depressive symptoms.	in	out	out	6=else (Sekundäranalyse)
Sharp, Paul	2021	Can lifestyle interventions improve Canadian men's mental health? Outcomes from the HAT TRICK programme	english	N=60 men	Recruitment methods included two media releases (i.e. newsprint and radio), a project-specific website, social media (e.g. Facebook posts shared on local pages, community event forums), advertising during ice hockey games and word of mouth.Interested individuals were encouraged to contact a member of the research team by email or telephone to confirm eligibility and enroll.	• male • age > 35 years • self-report less than 150 min of physical activity per week • BMI > 25 with a pant waist size of 3800 or greater.	medical concerns	Categories: • Overweight • Obese class 1 • Obese class 2 • Obese class 3	Male Depression Risk Scale (MDRS) = 22-item, 7-point Likertscale questionnaire [0 (not at all) – 7 (almost always)]. The total score of the MDRS is a summation of six subscales: emotional suppression, drug use, alcohol use, anger and aggression, somatic symptoms and risk-taking. Higher scores indicate a greater risk of depression.	• Health-related quality of life was assessed using the SF-12 which contains two overarching components (physical health and mental health). The mental health component (MH12) is comprised of four components: vitality, social functioning, role-emotional and mental health. The physical health (PH12) component is also comprised of four components: physical functioning role-physical, bodily pain and…	12 weeks	HAT TRICK intervention focused on three specific components including physical activity, diet and social connectedness. Content was gender-sensitized, drawing on constructs of Social Cognitive Theory and Self-Determination Theory, and incorporated gender-based approaches such as humour, positive banter and strength-based messaging. • Throughout the programme, there was an emphasis on promoting so…	no control group	baseline, post-intervention (12 weeks) and 9-month follow-up	same as baseline	mean age =50.98 (SD = 10.09) years	all men	BMI of 35.87 (SD ¼ 5.51) kg/m2	MDRS mean = 21.48 (SD = 13.6)	Canada	No	• Exploratory study of men attending the first deliveries of the programme at one club. To fully test whether the HAT TRICK programme has sustained benefits for the mental health of men who are overweight and inactive, a multisite randomized controlled trial powered to detect a difference in a specific measure of mental health (as the primary outcome) would be required. This study suggests that t…	After the removal of outliers, initial MLM showed total Male Depression Risk Scale (MDRS) had significant linear decreasing trend over time (p = 0.003), qualified with significant quadratic trend (p = 0.02)	no information	Health-related quality of life The MH12 showed significant linear growth over time (p = 0.003), qualified with significant quadratic trend (p = 0.03). The PH12 showed no significant linear growth over time	out	out	out	2 = Non-RCT
Sockalingam, Sanjeev	2022	The Impact of Telephone-Based Cognitive Behavioral Therapy on Mental Health Distress and Disordered Eating Among Bariatric Surgery Patients During COVID-19: Preliminary Results from a Multisite Randomized Controlled Trial	english	N=84	Patients were recruited from the University Health Network Bariatric Surgery Program (UHN-BSP), the Humber River Hospital Bariatric Surgery Program (HRH-BSP), and The Ottawa Hospital Weight Management Clinic (TOH-WMC) between March 2020 and March 2021 as part of a larger multisite randomized controlled trial (NCT03315247). We included patients recruited from the larger RCT until March 2021 given …	• 18 years or older • a pre-operative BMI ≥ 40 or ≥35 with at least one obesity-related comorbidity. • receiving bariatric surgery 1 year ago • being fluent in English • having access to a telephone and to a computer with Internet connection for questionnaire completion	• poorly controlled psychiatric illness that would impede a patient’s ability to engage in the Tele-CBT sessions (e.g., psychosis) or active suicidal ideation.	no information	Patient Health Questionnaire (PHQ-9) • consists of 9 items assessing depressive symptoms on a scale ranging from 0 (not at all) to 3 (nearly every day). • Scores on the PHQ-9 range from 0 to 27 with mild, moderate, moderately severe, and severe levels of depressive symptoms corresponding to cutoff scores of 5, 10, 15, and 20, respectively. EES-Depression, Emotional Eating Scale – Depression subsc…	Eating psychopathology • assessed using the Emotional Eating Scale (EES) and Binge Eating Scale (BES)	2-month	Tele-CBT: • In brief, the intervention consisted of six weekly 1-h sessions that were scheduled at a time convenient for the participant, and a seventh 1-h “booster” session was delivered 1 month after the sixth session. These sessions were conducted by three doctoral students in clinical psychology with experience in the assessment and treatment of bariat ric surgery patients and they received c…	Standard care: Control group received standard bariatric care which included symptom monitoring and care naviga tion (i.e., if patients were flagged to have scored above clini cal cutoff for any of the questionnaire measures, or if they requested additional support, they were directed back to the clinical care team or relevant community resources for further care)	• Baseline • Post-intervention questionnaire 10 weeks • Follow-up questionnaire after 24 weeks	no information	mean age = 47.68 (SD=9.36) years	majority were female (80.2%)	no information	Majority of patients reported mild to no symptoms on the GAD-7, PHQ-9, and BES at baseline	Canada	yes: • Upon completion, participants were randomized 1:1 to either the Tele-CBT group or the control group using Randi, an in-house built randomization program. Randomization was stratified by site.	• Short follow-up period and the modest sample size given that recruitment was limited to a 1-year period (March 2020 to March 2021) of strict public health measures prior to a phased approach to COVID-19 re-opening. • Although over half of patients reported that they experienced greater distress and difficulties managing their weight over the last year, the severity of anxiety, depression, and b…	There was a significant decrease in mean GAD-7 (p=0.001), PHQ-9 (p< 0.001), EES-Depression (p < 0.001), and BES (p=0.002) scores for the Tele-CBT group at post-intervention and follow-up when compared to baseline, whereas there was an increase in mean scores at post-intervention and follow-up when compared to baseline for these outcomes in the control group.	no information	There was a significant decrease in mean GAD-7 (p=0.001), PHQ-9 (p< 0.001), EES-Depression (p < 0.001), and BES (p=0.002) scores for the Tele-CBT group at post-intervention and follow-up when compared to baseline, whereas there was an increase in mean scores at post-intervention and follow-up when compared to baseline for these outcomes in the control group.	out	out	out	4c = Population: no overweight/obesity
Lv, Nan	2023	Mediating Effects of Neural Targets on Depression, Weight, and Anxiety Outcomes of an Integrated Collaborative Care Intervention: The ENGAGE-2 Mechanistic Pilot Randomized Clinical Trial	engl	N=106	multistep process: Participants were recruited between March 1, 2019, and March 19, 2020, from the internal medicine outpatient care clinics at UI Health, a minority-serving, tertiary care academic health system.	• body mass index (BMI) >=30 (>=27, if Asian) • Patient Health Questionnaire-9 (PHQ-9) score >=10	serious medical or psychiatric comorbidities or other exclusions	BMI was based on measured height (baseline only) and weight using standardized protocols	Symptom Checklist-20 (SCL-20) score between 0 (best) and 4 (worst) Baseline: PHQ-9, Patient Health Questionnaire-9	Generalized Anxiety Disorder Scale-7	6 months	I-CARE2, an updated version of the I-CARE intervention (14), combined problem-solving therapy (PST), involving 7-step problem-solving and behavioral activation strategies as firstline, with antidepressant medications as needed for depression management (18,19), and the Group Lifestyle Balance video program (20) for weight loss. There were 6 one-on-one in-person PST sessions in the first 2 months,…	Usual Care: Participants in both the intervention and usual care control groups were advised to continue routine medical care and were provided with a summary of behavioral health and weight management services at UI Health. Control participants also received Alta HR activity trackers (Fitbit [Google LLC]) but not any other intervention materials.	no FU	no assessment	mean age = 47.0 (SD=11.9) years	76% women	mean BMI = 37.1 (SD = 6.0)	mean PHQ-9 score = 12.8 (SD = 2.8) mean SCL-20 score = 1.2 [SD = 0.7])	USA	yes • randomly assigned in a 2:1 ratio to receive the I-CARE2 intervention or usual care using a validated online system based on covariate-adaptive minimization. The 2:1 allocation allowed more participants to receive the study intervention without substantially reducing statistical power. The minimization method was used to achieve better-than-chance marginal balance across multiple baseline ch…	• First, this mechanistic trial was a pilot study with a small sample size and short duration. • Second, the control group received usual care only. Future research is needed to compare the effects of different active treatments on the same neural targets to further elucidate underlying mechanisms. • Third, task-based neuroimaging measures have shown varying levels of within-subject reliability, …	At 6 months, intervention participants had significantly greater improvements in SCL-20 scores: The between-group mean difference was 20.3 (95% CI = 20.6 to 20.1, p = .002)	At 6 months, intervention participants had significantly greater improvements in SCL-20 and GAD-7 scores, but not BMI, than usual care participants: The between-group mean difference for BMI was 20.3 (95% CI = 21.0 to 0.4, p = .45).	At 6 months, intervention participants had significantly greater improvements in GAD-7 scores than usual care participants: The between-group mean difference was 22.9 (95% CI = 24.7 to 21.1, p = .002) for GAD-7.		in
																					j

## Sheet: Explanations
Color schema for table headings
	1. Study identification items
	2. Study design characteristics
	3. Participant characteristics
	4. Methodological factors
	5. Outcome data
